# Supplementary material for: Nitrogenous Fertilizer Reduces Resistance but Enhances Tolerance to the Brown Planthopper in Fast-Growing, Moderately Resistant Rice
Source: Insects. 2021 Nov 3;12(11):989. doi: 10.3390/insects12110989 (PMC8621593; doi:10.3390/insects12110989)
Supplement: Supplementary file 1 [file insects-12-00989-s001.zip]

Archive with 1 entries (1 files):
- insects-1439511-supplementary.pdf
